# Supplementary material for: Optimally Controlled Diabetes and Its Influence on Neonatal Outcomes at a Level II Center: A Study on Infants Born to Diabetic Mothers
Source: Medicina (Kaunas). 2023 Oct 4;59(10):1768. doi: 10.3390/medicina59101768 (PMC10607977; doi:10.3390/medicina59101768)
Supplement: Supplementary file 1 [file medicina-59-01768-s001.zip]

Archive with 1 entries (1 files):
- medicina-2618920-supplementary.pdf
